# Supplementary material for: Juvenile African Clawed Frogs (Xenopus laevis) Express Growth, Metamorphosis, Mortality, Gene Expression, and Metabolic Changes When Exposed to Thiamethoxam and Clothianidin
Source: Int J Mol Sci. 2021 Dec 10;22(24):13291. doi: 10.3390/ijms222413291 (PMC8706403; doi:10.3390/ijms222413291)
Supplement: Supplementary file 1 [file ijms-22-13291-s001.zip]

Archive with 1 entries (1 files):
- ijms-1406152-SI.pdf
